# Supplementary material for: Unrealized fertility among women in low and middle-income countries
Source: PLoS One. 2022 Nov 4;17(11):e0276595. doi: 10.1371/journal.pone.0276595 (PMC9635705; doi:10.1371/journal.pone.0276595)
Supplement: S1 Table — (XLSX) [file pone.0276595.s001.xlsx]

## Sheet: S1 Table
S1 Table: Among women age 15-49, the percentage of women who had a birth between age 44-48
Region	Country	% [95 C.I.]	Number of women age 15-49	Number of women age 44-48
Western and Central Africa	Angola	0.6 [0.5,0.8]	14379	847
	Benin	0.8 [0.7,1.0]	15928	1145
	Chad	0.7 [0.5,0.9]	17719	1226
	Cameroon	0.3 [0.2,0.5]	14677	909
	Gambia	0.5 [0.4,0.7]	11865	753
	Ghana	0.7 [0.5,1.0]	9396	907
	Guinea	0.8 [0.7,1.0]	10874	891
	Liberia	0.6 [0.5,0.9]	8065	672
	Mali	0.6 [0.5,0.8]	10519	654
	Mauritania	1.0 [0.8,1.2]	15714	1219
	Nigeria	0.8 [0.7,0.9]	41821	3493
	Senegal	0.8 [0.6,1.0]	8649	620
	Sierra Leone	0.6 [0.5,0.8]	15574	1298
Eastern and Southern Africa	Burundi	0.8 [0.7,1.0]	17269	1349
	Ethiopia	0.5 [0.4,0.8]	15683	1035
	Kenya	0.3 [0.2,0.4]	31079	2418
	Lesotho	0.2 [0.1,0.3]	6621	515
	Malawi	0.5 [0.4,0.7]	24562	1544
	Rwanda	0.5 [0.4,0.7]	14634	1171
	South Africa	0.1 [0.1,0.2]	8514	874
	Tanzania	0.6 [0.4,0.8]	13266	1003
	Uganda	0.5 [0.4,0.7]	18506	1281
	Zambia	0.5 [0.4,0.7]	13683	1001
	Zimbabwe	0.2 [0.1,0.3]	9955	616
South and Southeast Asia	Afghanistan	1.1 [0.9,1.3]	29461	3182
	Bangladesh	0.1 [0.0,0.1]	20127	2309
	Cambodia	0.2 [0.2,0.4]	17578	1990
	India	0.04 [0.03,0.05]	724115	83833
	Indonesia	0.3 [0.2,0.3]	49627	6921
	Maldives	0.1 [0.0,0.2]	7699	781
	Myanmar	0.3 [0.2,0.4]	12885	1743
	Nepal	0.1 [0.0,0.2]	12862	1212
	Pakistan	0.5 [0.3,0.7]	12364	1407
	Papua New Guinea	0.8 [0.6,1.0]	15198	1298
	Philippines	0.2 [0.2,0.3]	25074	2907
	Timor-Leste	0.7 [0.5,0.9]	12607	1208
