# Supplementary material for: Unrealized fertility among women in low and middle-income countries
Source: PLoS One. 2022 Nov 4;17(11):e0276595. doi: 10.1371/journal.pone.0276595 (PMC9635705; doi:10.1371/journal.pone.0276595)
Supplement: S2 Table — (XLSX) [file pone.0276595.s002.xlsx]

## Sheet: S2 Table
S2 Table: Percent distribution of ideal number of children and mean ideal number of children for women age 44-48
Region	Country	None	1-2	3-4	5-6	7-8	9-10	11-19	20+	non-numeric	mean
Western and Central Africa	Angola	3.81788	2.6485	17.7387	28.0521	22.1912	18.2891	7.18686	0.0756583	0	6.8
	Benin	5.90851	3.22419	22.3581	31.7605	15.7919	9.50844	4.28004	0	7.16832	5.9
	Chad	1.8372	0.856482	5.94614	8.25331	12.1665	23.6759	16.1654	1.75728	29.3417	9.1
	Cameroon	0.821239	3.39975	17.2015	29.8719	15.355	14.7173	4.36443	1.18537	13.0836	6.6
	Gambia	0.622506	1.47727	16.461	27.6427	16.9473	15.2945	2.66811	0.114905	18.7717	6.5
	Ghana	0.910983	5.49434	38.9872	31.9746	8.57601	8.03091	1.43295	0.245616	4.34736	5.2
	Guinea	6.95783	1.7603	10.3017	29.9865	17.4104	11.9701	1.51966	0.380767	19.7127	6
	Liberia	1.00422	4.90691	24.5894	31.6886	12.0498	10.1718	2.93547	0.319869	12.3339	5.9
	Mali	2.95963	3.82375	10.4343	22.7542	19.9413	17.5064	4.70496	0.0807406	17.7948	6.8
	Mauritania	6.5525	4.21275	14.4437	19.5902	11.8034	14.1263	5.37227	0.815669	23.0832	6.3
	Nigeria	4.90629	1.14159	19.2764	28.1099	14.0933	16.7761	11.9448	0.12726	3.62433	6.8
	Senegal	0.299138	2.97315	17.1973	28.3916	16.9748	6.96641	0.552902	0	26.6447	5.9
	Sierra Leone	2.67939	2.67276	21.5925	37.4496	16.4577	13.9619	1.56218	0.20652	3.41741	6
Eastern and Southern Africa	Burundi	2.08924	10.2022	57.3582	21.5381	3.22053	2.90569	0.366864	0	2.31914	4
	Ethiopia	11.1303	2.88885	18.2108	18.5089	16.0058	9.63696	3.66333	0.181103	19.7738	5.6
	Kenya	0.988979	17.1552	48.5433	18.8504	5.19678	4.10106	1.37508	0.302018	3.48711	4.3
	Lesotho	2.73686	27.9934	48.7999	15.8186	2.00307	1.71999	0.218974	0	0.709161	3.6
	Malawi	2.66152	8.13422	35.7328	34.6845	8.14406	5.26772	1.4008	0	3.9743	4.9
	Rwanda	0.825667	11.4539	50.3077	21.9712	4.46684	3.51498	1.33707	0.197318	5.92535	4.4
	South Africa	7.70946	37.741	42.0294	9.98769	1.06232	0.766839	0.138852	0	0.564388	3
	Tanzania	0.855047	3.49062	25.708	33.9895	13.613	11.165	2.6038	0.379388	8.19565	6
	Uganda	1.11478	3.03512	26.5342	31.1842	17.3834	10.4547	2.97464	0.843493	6.4754	6.2
	Zambia	1.70309	3.78936	21.0342	38.3903	17.4495	11.2483	2.7501	0.0566042	3.57857	6
	Zimbabwe	0.491637	8.70814	40.2789	32.9827	8.13589	5.8202	1.81239	0.465284	1.30479	5.1
South and Southeast Asia	Afghanistan	2.78701	2.78253	15.8512	24.5128	17.2208	8.54293	3.73021	0	24.5725	6.2
	Bangladesh	0.136981	59.4986	37.0598	1.29579	0.127134	0.0514506	0.0270594	0	1.80322	2.6
	Cambodia	1.41515	15.355	53.0909	25.0045	2.30401	0.804106	0	0	2.02635	3.9
	India	4.14321	62.0352	30.8077	1.95214	0.141135	0.0664021	0.0106765	0	0.843519	2.4
	Indonesia	1.35102	48.3346	32.5706	6.39816	0.7908	0.184981	0.171685	0.0232167	10.1749	2.8
	Maldives	6.25837	18.0333	42.1292	14.4874	1.77537	0.913162	0.321339	0	16.0819	3.5
	Myanmar	11.183	21.2282	42.0303	13.298	2.23029	0.948562	0.230702	0.0358352	8.81519	3
	Nepal	1.31894	58.4222	38.017	1.29763	0.144554	0.0208565	0.104207	0	0.67467	2.5
	Pakistan	7.67286	10.1009	38.5304	18.9719	6.73306	3.15017	0.948456	0	13.8923	4.2
	Papua New Guinea	10.1368	11.1691	38.8888	22.5414	4.23249	0.989547	0.0337296	0	12.0082	3.8
	Philippines	2.70591	34.178	48.8033	11.6942	1.06854	0.66408	0.384842	0	0.501113	3.2
	Timor-Leste	11.4548	6.83672	21.8021	24.7748	11.8212	4.72546	1.76788	0	16.8171	4.8
Note: mean does not include non-numeric response
