# Supplementary material for: Unrealized fertility among women in low and middle-income countries
Source: PLoS One. 2022 Nov 4;17(11):e0276595. doi: 10.1371/journal.pone.0276595 (PMC9635705; doi:10.1371/journal.pone.0276595)
Supplement: S3 Table — (XLSX) [file pone.0276595.s003.xlsx]

## Sheet: S3 Table
S3 Table: Percent distribution with 95% Confidence Intervals of ideal minus current number of children (total, boys, girls) among women 44-48
	Total			Boys			Girls
Survey	Unwanted fertility (ideal<current)	Ideal=current	Unrealized fertility ideal>current	Unwanted fertility (ideal<current)	Ideal=current	Unrealized fertility ideal>current	Unwanted fertility (ideal<current)	Ideal=current	Unrealized fertility ideal>current
Western and Central Africa	20.4 [19.4,21.5]	15.5 [14.6,16.4]	64.1 [62.9,65.4]	29.5 [28.3,30.6]	21.5 [20.5,22.5]	49.1 [47.8,50.3]	31.8 [30.7,32.9]	21.8 [20.8,22.8]	46.4 [45.2,47.7]
Angola	18.4 [15.2,22.1]	12.7 [10.2,15.8]	68.9 [64.3,73.1]	23.7 [20.1,27.6]	18.2 [14.8,22.2]	58.1 [53.2,62.9]	27.6 [23.6,32.1]	19.0 [15.7,22.7]	53.4 [48.5,58.2]
Benin	28.2 [25.2,31.4]	17.7 [15.4,20.3]	54.1 [50.7,57.4]	45.1 [41.7,48.4]	21.7 [19.1,24.6]	33.2 [30.1,36.4]	44.2 [40.8,47.8]	18.9 [16.4,21.6]	36.9 [33.9,40.1]
Chad	15.5 [12.5,19.0]	8.7 [6.7,11.2]	75.8 [71.9,79.3]	32.0 [27.8,36.4]	13.8 [11.4,16.7]	54.2 [50.1,58.3]	36.9 [32.9,41.0]	14.7 [11.7,18.2]	48.5 [44.6,52.3]
Cameroon	14.6 [11.8,17.8]	15.6 [12.9,18.7]	69.9 [65.6,73.8]	31.5 [27.8,35.6]	21.9 [18.6,25.7]	46.5 [42.4,50.7]	30.8 [27.3,34.5]	19.6 [16.5,23.1]	49.6 [45.3,54.0]
Gambia	20.7 [16.9,25.2]	15.1 [12.0,18.8]	64.2 [59.3,68.8]	29.1 [24.6,34.1]	20.9 [17.2,25.2]	50.0 [43.9,56.0]	32.2 [27.6,37.3]	23.6 [19.7,28.1]	44.2 [38.9,49.6]
Ghana	23.7 [20.3,27.4]	18.1 [15.3,21.3]	58.2 [54.0,62.3]	35.5 [31.5,39.7]	23.0 [19.5,26.8]	41.5 [37.2,46.0]	34.1 [30.1,38.3]	26.2 [22.8,29.9]	39.8 [35.6,44.0]
Guinea	20.2 [16.8,24.0]	12.9 [10.5,15.7]	66.9 [62.7,70.9]	21.4 [18.1,25.1]	25.1 [21.6,28.9]	53.6 [49.5,57.6]	24.2 [20.7,28.1]	25.5 [22.0,29.3]	50.3 [46.0,54.7]
Liberia	20.0 [16.2,24.5]	16.4 [12.3,21.5]	63.5 [57.5,69.2]	29.5 [24.4,35.3]	23.4 [19.6,27.7]	47.1 [41.5,52.8]	29.3 [24.5,34.5]	20.2 [15.8,25.4]	50.5 [45.5,55.5]
Mali	24.5 [20.4,29.1]	12.3 [9.5,15.8]	63.2 [58.0,68.1]	28.2 [24.0,32.9]	19.3 [15.5,23.8]	52.5 [47.2,57.7]	32.3 [27.6,37.5]	20.9 [17.3,24.9]	46.8 [41.5,52.2]
Mauritania	20.4 [17.4,23.7]	21.2 [17.9,25.0]	58.4 [54.3,62.3]	22.6 [19.5,26.1]	29.9 [26.2,33.8]	47.5 [43.3,51.7]	25.2 [22.2,28.4]	30.6 [27.1,34.3]	44.2 [40.5,48.0]
Nigeria	17.6 [16.1,19.2]	18.9 [17.3,20.5]	63.5 [61.5,65.5]	37.0 [35.0,39.0]	20.1 [18.6,21.6]	43.0 [41.1,44.9]	37.3 [35.3,39.3]	21.0 [19.4,22.8]	41.7 [39.8,43.6]
Senegal	27.6 [21.2,35.0]	15.4 [10.2,22.4]	57.1 [48.7,65.0]	23.1 [17.2,30.3]	18.7 [14.4,23.9]	58.2 [51.5,64.7]	36.7 [30.7,43.1]	26.1 [20.9,32.1]	37.2 [30.0,44.9]
Sierra Leone	14.9 [12.6,17.5]	14.8 [12.7,17.1]	70.3 [66.9,73.5]	21.7 [19.0,24.7]	22.7 [20.1,25.5]	55.6 [52.3,58.9]	23.0 [20.4,26.0]	18.2 [15.7,21.0]	58.8 [55.6,61.9]
Eastern and Southern Africa	36.4 [35.3,37.6]	19.5 [18.5,20.4]	44.1 [43.0,45.3]	38.5 [37.3,39.6]	25.7 [24.6,26.8]	35.8 [34.7,37.0]	39.2 [38.1,40.4]	25.4 [24.4,26.5]	35.4 [34.2,36.5]
Burundi	60.5 [57.4,63.5]	16.1 [14.2,18.2]	23.4 [20.9,26.1]	51.2 [48.0,54.4]	24.7 [22.1,27.5]	24.1 [21.5,26.9]	57.9 [54.9,60.8]	22.3 [19.9,24.8]	19.8 [17.5,22.3]
Ethiopia	37.6 [32.0,43.5]	10.8 [8.2,14.0]	51.7 [46.1,57.2]	35.6 [31.2,40.3]	19.9 [16.1,24.2]	44.5 [39.4,49.7]	40.0 [34.5,45.8]	18.3 [14.8,22.4]	41.7 [36.8,46.8]
Kenya	42.5 [38.8,46.3]	24.5 [21.3,28.1]	32.9 [29.6,36.4]	48.2 [44.5,51.9]	25.1 [22.0,28.4]	26.7 [23.7,30.0]	50.4 [46.7,54.1]	26.5 [23.4,29.8]	23.1 [20.2,26.4]
Lesotho	37.4 [32.6,42.5]	18.3 [14.5,22.9]	44.3 [39.6,49.1]	35.0 [29.7,40.7]	28.8 [24.1,33.9]	36.2 [32.0,40.7]	33.2 [28.6,38.1]	28.7 [23.9,34.0]	38.1 [33.5,43.1]
Malawi	42.8 [39.6,46.1]	20.4 [17.9,23.0]	36.8 [33.6,40.2]	42.1 [38.7,45.5]	26.9 [24.2,29.9]	31.0 [27.8,34.4]	40.9 [37.4,44.5]	27.1 [24.2,30.2]	32.0 [28.8,35.3]
Rwanda	43.9 [41.0,47.0]	19.0 [16.8,21.5]	37.0 [34.1,40.0]	42.7 [39.7,45.8]	23.7 [21.1,26.4]	33.6 [30.8,36.6]	46.1 [43.4,48.8]	24.7 [22.4,27.3]	29.2 [26.6,31.9]
South Africa	29.5 [26.0,33.3]	32.2 [28.5,36.1]	38.3 [34.3,42.5]	29.3 [25.7,33.1]	39.4 [35.6,43.4]	31.3 [27.8,35.0]	28.2 [24.6,32.1]	38.7 [34.7,42.8]	33.1 [29.3,37.1]
Tanzania	25.8 [22.7,29.1]	18.3 [15.3,21.9]	55.9 [51.9,59.8]	43.1 [39.2,47.0]	21.5 [17.8,25.8]	35.4 [31.5,39.6]	43.7 [40.2,47.3]	21.1 [17.9,24.8]	35.2 [31.2,39.3]
Uganda	40.6 [37.5,43.8]	13.0 [11.1,15.2]	46.4 [43.4,49.4]	41.8 [38.6,45.1]	18.9 [16.4,21.8]	39.3 [36.2,42.5]	40.3 [37.2,43.5]	19.2 [16.9,21.8]	40.5 [37.4,43.6]
Zambia	28.5 [25.5,31.7]	21.2 [18.4,24.2]	50.3 [47.1,53.6]	34.7 [31.2,38.3]	27.2 [23.9,30.8]	38.1 [34.8,41.6]	31.5 [28.4,34.8]	25.0 [22.0,28.2]	43.5 [40.4,46.7]
Zimbabwe	14.9 [12.1,18.3]	20.8 [17.3,24.7]	64.3 [59.8,68.5]	25.1 [21.5,29.1]	24.5 [20.8,28.6]	50.4 [46.1,54.6]	26.3 [22.5,30.4]	26.4 [22.6,30.5]	47.4 [42.8,52.0]
South and Southeast Asia	35.7 [34.7,36.6]	33.3 [32.4,34.2]	31.0 [30.0,32.1]	37.6 [36.6,38.5]	36.3 [35.4,37.2]	26.1 [25.2,27.2]	38.3 [37.3,39.2]	35.7 [34.8,36.6]	26.0 [25.3,26.8]
Afghanistan	39.5 [36.2,43.0]	18.8 [16.2,21.7]	41.7 [38.2,45.3]	37.9 [34.1,41.9]	20.3 [17.7,23.1]	41.8 [37.5,46.3]	48.7 [45.1,52.4]	23.4 [20.5,26.5]	27.9 [25.3,30.7]
Bangladesh	53.2 [50.7,55.7]	32.2 [30.0,34.5]	14.6 [13.0,16.3]	46.4 [44.0,48.8]	36.3 [34.2,38.5]	17.2 [15.5,19.2]	46.6 [44.2,49.0]	38.4 [36.2,40.7]	14.9 [13.4,16.7]
Cambodia	24.3 [22.0,26.9]	33.0 [30.5,35.5]	42.7 [40.1,45.4]	29.7 [27.3,32.2]	35.9 [33.3,38.7]	34.3 [31.9,36.8]	24.2 [21.7,26.9]	35.3 [32.6,38.2]	40.5 [37.8,43.2]
India	37.3 [36.8,37.8]	46.3 [45.8,46.8]	16.4 [16.0,16.7]	37.6 [37.1,38.1]	45.5 [45.0,46.0]	16.9 [16.6,17.3]	35.9 [35.4,36.4]	42.8 [42.3,43.3]	21.2 [20.8,21.7]
Indonesia	23.2 [21.8,24.6]	42.2 [40.6,43.9]	34.6 [33.0,36.2]	34.6 [33.1,36.2]	41.6 [40.0,43.1]	23.8 [22.4,25.2]	32.9 [31.3,34.5]	40.2 [38.6,41.8]	27.0 [25.5,28.5]
Maldives	28.2 [23.0,34.1]	39.0 [34.0,44.4]	32.8 [27.3,38.7]	48.1 [43.0,53.3]	34.3 [29.1,40.0]	17.5 [13.6,22.4]	47.8 [42.8,53.0]	34.8 [30.4,39.4]	17.4 [13.8,21.8]
Myanmar	20.6 [18.2,23.3]	39.6 [36.9,42.5]	39.7 [36.9,42.7]	29.5 [26.6,32.6]	43.0 [40.2,45.8]	27.4 [25.0,30.1]	29.7 [26.8,32.8]	40.4 [37.7,43.1]	29.9 [27.3,32.7]
Nepal	59.3 [55.4,63.2]	28.8 [25.8,32.1]	11.8 [9.6,14.5]	45.2 [41.3,49.1]	40.9 [37.9,44.0]	13.9 [11.5,16.7]	53.2 [50.1,56.2]	32.3 [29.5,35.2]	14.5 [12.5,16.8]
Pakistan	43.6 [39.4,48.0]	25.4 [22.3,28.7]	31.0 [27.4,34.9]	36.3 [32.2,40.7]	28.9 [25.7,32.4]	34.7 [30.8,38.9]	48.1 [44.0,52.1]	32.5 [29.0,36.2]	19.4 [17.0,22.2]
Papua New Guinea	36.7 [31.9,41.8]	27.6 [22.9,32.8]	35.7 [29.4,42.5]	38.5 [33.6,43.7]	27.9 [23.2,33.2]	33.6 [27.3,40.5]	37.8 [33.5,42.2]	31.9 [27.5,36.6]	30.4 [26.2,34.9]
Philippines	33.2 [30.2,36.3]	31.6 [29.1,34.3]	35.2 [32.2,38.3]	36.6 [33.9,39.4]	38.5 [35.7,41.3]	25.0 [22.5,27.7]	31.1 [28.4,33.9]	36.5 [34.0,39.1]	32.4 [29.6,35.2]
Timor-Leste	25.7 [22.4,29.3]	31.8 [28.4,35.5]	42.5 [38.9,46.1]	29.9 [26.3,33.8]	37.3 [33.9,40.9]	32.8 [29.1,36.6]	25.0 [21.8,28.5]	37.1 [33.6,40.8]	37.9 [34.3,41.5]
